# Supplementary material for: PD-BertEDL: An Ensemble Deep Learning Method Using BERT and Multivariate Representation to Predict Peptide Detectability
Source: Int J Mol Sci. 2022 Oct 16;23(20):12385. doi: 10.3390/ijms232012385 (PMC9604182; doi:10.3390/ijms232012385)
Supplement: Supplementary file 1 [file ijms-23-12385-s001.zip]

Archive with 1 entries (1 files):
- ijms-1922171-supplementary.pdf
